# Supplementary material for: Improving Blueberry Anthocyanins’ Stability Using a Ferritin Nanocarrier
Source: Molecules. 2023 Aug 3;28(15):5844. doi: 10.3390/molecules28155844 (PMC10421234; doi:10.3390/molecules28155844)
Supplement: Supplementary file 1 [file molecules-28-05844-s001.zip]

Archive with 1 entries (1 files):
- molecules-2501977-supplementary.pdf
